# Supplementary material for: RNA-binding protein family diversification correlates with neural complexity across metazoan evolution
Source: iScience. 2026 Apr 17;29(5):115766. doi: 10.1016/j.isci.2026.115766 (PMC13157009; doi:10.1016/j.isci.2026.115766)
Supplement: Table S1. Spearman’s rank correlations — RBP family diversity vs. neural complexity, related to Figure 1 [file mmc2.xlsx]

## Sheet: S1_Correlations
Table S1: Spearman Rank Correlations — RBP Family Diversity vs. Neural Complexity
Primary 6 species. Family diversity = number of distinct Pfam-based families per species.
Protein Type	Metric	vs	Spearman ρ	p-value	n	Significance
RBP	family_diversity	neurons	0.886	0.0188	6	★
RBP	total_count	neurons	0.771	0.0724	6	ns
TF	family_diversity	neurons	0.845	0.0341	6	★
TF	total_count	neurons	0.657	0.1562	6	ns
Kinase	family_diversity	neurons	0.429	0.3965	6	ns
Kinase	total_count	neurons	0.429	0.3965	6	ns
GPCR	family_diversity	neurons	-0.116	0.8268	6	ns
GPCR	total_count	neurons	0.429	0.3965	6	ns
Genome size vs. cell type diversity: ρ = 0.943, p = 0.0048 (6 species).
Bootstrap 95% CI for RBP family diversity vs. neurons: [0.200, 1.000], median = 0.824.
