# Supplementary material for: RNA-binding protein family diversification correlates with neural complexity across metazoan evolution
Source: iScience. 2026 Apr 17;29(5):115766. doi: 10.1016/j.isci.2026.115766 (PMC13157009; doi:10.1016/j.isci.2026.115766)
Supplement: Table S2. Species and dataset information, related to Figure 1 [file mmc3.xlsx]

## Sheet: S2_Species_Metrics
Table S2: Species and Dataset Information
RBP source: EuRBPDB (Li et al., 2020). Family classification: Pfam domain unified (see Methods).
Species	Common Name	Neurons	Genome (Mb)	Cell Types	RBP Genes	RBP Families (Pfam)	TF Genes	TF Families	Kinase Genes	Kinase Families	GPCR Genes	GPCR Families
C. elegans	Worm	302	100	60	1442	397	590	58	197	31	63	12
D. melanogaster	Fly	200000	143	80	1633	419	651	64	136	30	57	7
D. rerio	Zebrafish	10000000	1674	120	2349	455	2546	72	92	20	53	5
X. tropicalis	Frog	16000000	1510	100	1758	446	1368	72	35	13	8	3
M. musculus	Mouse	71000000	2700	180	2995	472	1611	72	581	64	517	10
H. sapiens	Human	86000000000	3200	200	2961	469	1659	72	593	66	839	10
RBP genes from EuRBPDB; TF genes from AnimalTFDB 4.0; Kinase/GPCR from UniProt keyword (reviewed).
Family counts: RBP = Pfam domain × EuRBPDB 686-family reference; TF = AnimalTFDB tf_family; Kinase/GPCR = UniProt Pfam.
