# Supplementary material for: RNA-binding protein family diversification correlates with neural complexity across metazoan evolution
Source: iScience. 2026 Apr 17;29(5):115766. doi: 10.1016/j.isci.2026.115766 (PMC13157009; doi:10.1016/j.isci.2026.115766)
Supplement: Table S3. Statistical robustness analyses, related to Figure 1 [file mmc4.xlsx]

## Sheet: S3_Statistical_Validation
Table S3: Statistical Robustness Analyses (Bootstrap, LOO, Permutation)
Table S4a: Bootstrap 95% Confidence Intervals (10,000 resamples)
Protein Type	Observed ρ	CI Lower	CI Upper	Median ρ	% Negative
RBP	0.886	0.2	1	0.882	0.3%
TF	0.845	N/A†	N/A†	N/A†	0.0%
Kinase	0.429	N/A†	N/A†	N/A†	30.4%
GPCR	-0.116	N/A†	N/A†	N/A†	66.9%
† TF bootstrap: vertebrate species all show identical family count (72), making Spearman rank undefined for resamples with only vertebrate species.
Table S4b: Leave-One-Out Cross-Validation (RBP family diversity vs. neurons)
Excluded Species	n remaining	Spearman ρ	p-value
C. elegans (worm)	5	0.8	0.104
D. melanogaster (fly)	5	0.8	0.104
D. rerio (zebrafish)	5	0.9	0.037
X. tropicalis (frog)	5	0.9	0.037
M. musculus (mouse)	5	0.9	0.037
H. sapiens (human)	5	0.9	0.037
All LOO iterations	—	0.800–0.900	Robust across all excluded species
Table S4c: Cohen's d Effect Sizes (RBP vs. Control Protein Types)
Comparison	Cohen's d	Interpretation	Note
RBP vs. Kinase	1.157	Very large	Fisher z-transformation, Pfam-unified
RBP vs. GPCR	1.861	Very large	Fisher z-transformation, Pfam-unified
RBP vs. TF	0.202	Small	TF shows significant but saturated pattern (see main text)
