# Supplementary material for: RNA-binding protein family diversification correlates with neural complexity across metazoan evolution
Source: iScience. 2026 Apr 17;29(5):115766. doi: 10.1016/j.isci.2026.115766 (PMC13157009; doi:10.1016/j.isci.2026.115766)
Supplement: Table S4. Phylogenetic generalized least squares (PGLS) analysis, related to Figure S3 [file mmc5.xlsx]

## Sheet: S4_PGLS
Table S4: Phylogenetic Generalized Least Squares (PGLS) Analysis
Dependent: log10(neurons). Independent: log10(Pfam family diversity). Tree: TimeTree divergence times.
Dataset	Model	Pagel's λ	R²	p-value	Note
6 species	OLS (λ=0)	0	0.828	0.012	No phylogenetic signal
6 species	PGLS (optimal)	0	0.828	0.012	λ=0 optimal; OLS=PGLS
6 species	PGLS (λ=1, full BM)	1	0.298	0.263	Full Brownian motion
13 species	OLS (λ=0)	0	0.452	0.006	Extended validation (UniProt KW)
13 species	PGLS (λ=0.85)	0.85	0.301	0.123	With phylogenetic correction
6-species PGLS recalculated with Pfam unified family counts (v6). 13-species values from旧版 (UniProt KW体系, unchanged).
