# Supplementary material for: RNA-binding protein family diversification correlates with neural complexity across metazoan evolution
Source: iScience. 2026 Apr 17;29(5):115766. doi: 10.1016/j.isci.2026.115766 (PMC13157009; doi:10.1016/j.isci.2026.115766)
Supplement: Table S5. Extended 13-species taxonomic validation, related to Figure S1 [file mmc6.xlsx]

## Sheet: S5_Extended_13Species
Table S5: Extended 13-Species Taxonomic Validation
All 13 species identified using UniProt keyword (KW-0694) with unified methodology.
Main 6 species are also re-queried via UniProt KW (not EuRBPDB) to ensure same-scale comparison.
Species	Group	Neurons	Neuron Source	RBP Count	RBP Families	TF Count	TF Families	Kinase Count	Kinase Families	GPCR Count	GPCR Families
C. intestinalis	extended	177	Ryan 2016	308	1	718	6	414	2	142	1
C. elegans	main	302	White 1986	158	10	504	7	197	5	63	2
B. floridae	extended	20000	Estimate	1216	2	2465	5	1517	2	1161	1
D. melanogaster	main	200000	Raji & Potter 2021	189	12	431	4	136	7	57	2
A. aegypti	extended	218000	Raji & Potter 2021	957	4	1985	9	982	5	322	3
A. mellifera	extended	960000	Witthöft 1967	646	2	1223	4	1025	3	186	1
D. rerio	main	10000000	Hinsch & Zupanc 2007	161	24	439	9	92	7	53	3
X. tropicalis	main	16000000	Kemali & Braitenberg 1969	98	19	239	6	35	4	8	2
P. sinensis	extended	25000000	Kverková 2022	553	38	1592	10	686	8	701	6
M. musculus	main	71000000	Herculano-Houzel 2006	553	39	1930	10	581	9	517	6
G. gallus	extended	221000000	Olkowicz 2016	1561	41	4091	10	0	0	1136	6
O. vulgaris	extended	500000000	Young 1963	412	0	1789	2	443	1	279	1
H. sapiens	main	86000000000	Azevedo 2009	624	41	2442	10	593	9	839	6
Table S10b: Family Diversity Correlations (13 species, UniProt KW, sea_urchin/sea_slug/fugu/lizard excluded)
Protein Type	n	Spearman ρ	p-value	Significant
RBP	13	0.554	0.05	Yes (p=0.050) ★
GPCR	13	0.561	0.046	Yes (p=0.046) ★
TF	13	0.403	0.172	No (ns)
Kinase	12	0.423	0.171	No (ns)
Note: Extended species have variable annotation quality. Non-model invertebrates
(octopus, bee, lancelet, sea squirt) have limited gene-name annotations,
leading to underestimation of family diversity. Chicken kinase count = 0 (data gap).
Correlation analysis excludes sea_urchin, sea_slug, fugu, and lizard (4 species removed due to unreliable neuron counts or redundant taxonomy; see DECISION_MEMO_20260219). RBP family diversity vs. neurons: ρ=0.554, p=0.050 (n=13). Note: primary 6-species analysis uses EuRBPDB Pfam-unified classification (ρ=0.886); extended analysis uses UniProt KW for cross-species comparability.
