# Supplementary material for: RNA-binding protein family diversification correlates with neural complexity across metazoan evolution
Source: iScience. 2026 Apr 17;29(5):115766. doi: 10.1016/j.isci.2026.115766 (PMC13157009; doi:10.1016/j.isci.2026.115766)
Supplement: Table S6. Transcript region length correlations with neural complexity, related to Figure 1 [file mmc7.xlsx]

## Sheet: S6_UTR_CDS
Table S6: Transcript Region Length Correlations with Neural Complexity
Spearman rank correlations between median transcript region lengths and neuronal count (log₁₀) across six species. Lengths obtained from Ensembl BioMart (release 115). For RBP-specific analyses, genes present in EuRBPDB were used. n = 6 species (C. elegans, D. melanogaster, D. rerio, X. tropicalis, M. musculus, H. sapiens).
Region	Gene Set	Spearman ρ	p-value	Significant (α=0.05)	Direction	Interpretation
3′UTR	Proteome-wide	0.943	0.0048	Yes	Positive	Significant co-expansion with neural complexity
3′UTR	RBP-specific	0.943	0.0048	Yes	Positive	Significant co-expansion with neural complexity
5′UTR	Proteome-wide	0.371	0.4685	No	Positive	Not significantly correlated
5′UTR	RBP-specific	-0.029	0.9565	No	None	Not significantly correlated
CDS	Proteome-wide	0.2	0.704	No	Positive	Not significantly correlated
CDS	RBP-specific	0.429	0.3965	No	Positive	Not significantly correlated
mRNA (total)	Proteome-wide	0.257	0.6228	No	Positive	Not significant; 3′UTR is the primary driver
mRNA (total)	RBP-specific	0.943	0.0048	Yes	Positive	Driven by 3′UTR expansion
Note: Species median lengths (worm → human): 3′UTR RBP-specific: 163 → 1,444 nt (~8.9-fold increase). Source: Ensembl BioMart release 115. Interpretation: 3′UTR expansion is specific to neural complexity, consistent with Mazumder et al. (2003) TIBS.
