# Supplementary material for: RNA-binding protein family diversification correlates with neural complexity across metazoan evolution
Source: iScience. 2026 Apr 17;29(5):115766. doi: 10.1016/j.isci.2026.115766 (PMC13157009; doi:10.1016/j.isci.2026.115766)
Supplement: Table S7. Family diversity by protein type and species, related to Figure 2 [file mmc8.xlsx]

## Sheet: S7_Control_Families
Table S7: Family Diversity by Protein Type and Species (RBP, TF, Kinase, GPCR)
Values from v6 unified analysis. See S2 for correlation results.
Protein Type	Worm	Fly	Zebrafish	Frog	Mouse	Human	Classification Source
RBP	397	419	455	446	472	469	Pfam × EuRBPDB 686-family
TF	58	64	72	72	72	72	AnimalTFDB tf_family
Kinase	31	30	20	13	64	66	UniProt Pfam
GPCR	12	7	5	3	10	10	UniProt Pfam
RBP: gene symbol → UniProt Pfam → EuRBPDB 686-family reference list matching.
TF: AnimalTFDB 4.0 native family classification (100% coverage).
Kinase/GPCR: UniProt keyword (reviewed) → Pfam domain grouping.
Note: TF families saturate at 72 in all vertebrates. See Discussion.
