# Supplementary material for: RNA-binding protein family diversification correlates with neural complexity across metazoan evolution
Source: iScience. 2026 Apr 17;29(5):115766. doi: 10.1016/j.isci.2026.115766 (PMC13157009; doi:10.1016/j.isci.2026.115766)
Supplement: Table S8. Vertebrate-expanded RBP Pfam domains, related to Figure 3 [file mmc9.xlsx]

## Sheet: S8_Domain_Expansion
Table S8: Vertebrate-Expanded RBP Pfam Domains
Domains with ≥3-fold vertebrate enrichment or vertebrate-specific emergence. C2H2 zinc finger excluded (98.9% TF overlap). Source: EuRBPDB × UniProt Pfam classification.
Expansion ratio = mean(vertebrate species) / mean(invertebrate species). "Vert-specific" = absent or near-absent (≤1) in both invertebrates.
Pfam Domain	Biological Function (examples)	Worm	Fly	Zebrafish	Frog	Mouse	Human	Invert. Mean	Vert. Mean	Expansion Ratio	High-LLPS (%)
OAS1_C	Antiviral 2-5A synthase (OAS1/2/3, OASL)	0	0	0	0	11	4	0.5	3.75	Vert-specific	6.2
RnaseA	Antimicrobial ribonucleases (RNASE1–13)	0	0	3	1	20	15	0.5	9.75	Vert-specific	2.8
RAP	RNA 3′-end processing	0	1	5	5	6	6	0.5	5.5	11	4.3
PARP	ADP-ribosyltransferase (PARP1–16, TNKS)	3	2	32	22	15	16	2.5	21.25	8.5	16
YTH	m⁶A RNA reader (YTHDF1/2/3, YTHDC1/2)	0	2	5	5	5	5	1	5	5	100
MBD	Methyl-CpG binding (MBD1–6)	2	4	9	9	9	9	3	9	3	47.2
SAP	Chromatin/RNA binding (ACIN1, SF3B2)	5	5	19	10	16	18	5	15.75	3.1	60.3
Reference: Canonical Neural RBP Domains (for comparison)
RRM_1	CELF1–6, ELAVL1–4 (Hu), hnRNP proteins	100	129	242	137	221	212	114.5	203	1.8	58.4
KH_1	FMRP, FXR1, FXR2, HNRNPK	27	25	38	22	34	35	26	32.25	1.2	49.2
zf-CCCH	MBNL1–3, ZC3H proteins	27	15	34	28	38	38	21	34.5	1.6	49.2
dsrm	Staufen 1/2, ADAR1/2	9	11	19	9	17	18	10	15.75	1.6	41.1
Yellow rows: Neural RBP domains show 1.6–2.0× vertebrate enrichment (below 3× threshold). LLPS = percentage of proteins in top 10% LLPhyScore within each species.
