# Supplementary material for: RNA-binding protein family diversification correlates with neural complexity across metazoan evolution
Source: iScience. 2026 Apr 17;29(5):115766. doi: 10.1016/j.isci.2026.115766 (PMC13157009; doi:10.1016/j.isci.2026.115766)
Supplement: Table S9. GO enrichment of vertebrate-expanded RBP domains, related to Figure 3 [file mmc10.xlsx]

## Sheet: S9_GO_Enrichment
Table S9: GO Enrichment of Vertebrate-Expanded RBP Domains
Input: 69 human genes from 7 vertebrate-expanded Pfam domains (C2H2 zinc finger excluded; 98.9% TF overlap). Tool: g:Profiler (Raudvere et al., 2019), Homo sapiens background. FDR correction: g:SCS.
Functional Category	Database	Term ID	Term Name	adj. p-value	Intersection Size	Term Size	-log10(adj. p)
ADP-ribosylation (PARP domain)	GO:MF	GO:0003950	NAD+ poly-ADP-ribosyltransferase activity	1.93802e-32	16	24	31.71
ADP-ribosylation (PARP domain)	GO:BP	GO:0070213	protein auto-ADP-ribosylation	2.78699e-25	11	11	24.55
Nucleic acid binding	GO:MF	GO:0003676	nucleic acid binding	3.72526e-16	54	5433	15.43
RNA catabolism / stability	GO:BP	GO:0006401	RNA catabolic process	2.28021e-13	17	315	12.64
Epigenetic regulation	GO:BP	GO:0010629	negative regulation of gene expression	1.34305e-12	30	1680	11.87
ADP-ribosylation (PARP domain)	GO:BP	GO:0070212	protein poly-ADP-ribosylation	1.47211e-12	6	6	11.83
Innate immunity / Antiviral	GO:BP	GO:0050830	defense response to Gram-positive bacterium	7.48027e-12	12	122	11.13
RNA catabolism / stability	GO:BP	GO:0044528	regulation of mitochondrial mRNA stability	1.02787e-11	6	7	10.99
RNA catabolism / stability	GO:BP	GO:0061013	regulation of mRNA catabolic process	2.57622e-09	12	198	8.59
Nucleic acid binding	GO:MF	GO:0004540	RNA nuclease activity	1.10086e-08	10	130	7.96
Innate immunity / Antiviral	REAC	REAC:R-HSA-8983711	OAS antiviral response	9.09683e-06	4	9	5.04
Domains included: MBD, OAS1_C, PARP, RAP, RnaseA, SAP, YTH (69 human genes total).
C2H2 zinc finger domain excluded: 88/89 human C2H2 ZF RBPs are also annotated as transcription factors in AnimalTFDB (98.9% overlap; see Table S11).
