# Supplementary material for: RNA-binding protein family diversification correlates with neural complexity across metazoan evolution
Source: iScience. 2026 Apr 17;29(5):115766. doi: 10.1016/j.isci.2026.115766 (PMC13157009; doi:10.1016/j.isci.2026.115766)
Supplement: Table S10. RBP ortholog conservation, related to Figure 4 [file mmc11.xlsx]

## Sheet: S10_Ortholog_Conservation
Table S10: RBP Ortholog Conservation (OrthoFinder, 6 Species)
Conservation Category	n Orthogroups	Percentage (%)
Species-specific (present in 1 species)	13	2.5
Moderately conserved (present in 2-3 species)	366	69.4
Highly conserved (present in 4-6 species)	148	28.1
Total	527	100
Source: orthogroup_expansion_analysis.csv (OrthoFinder, 6 species).
