# Supplementary material for: RNA-binding protein family diversification correlates with neural complexity across metazoan evolution
Source: iScience. 2026 Apr 17;29(5):115766. doi: 10.1016/j.isci.2026.115766 (PMC13157009; doi:10.1016/j.isci.2026.115766)
Supplement: Table S11. RBP Pfam families with RNA localization GO enrichment, related to Figure 4 [file mmc12.xlsx]

## Sheet: S11_Localization_Families
Table S11: RBP Pfam Families with RNA Localization GO Enrichment
Pfam domain families showing significant GO enrichment for RNA localization-related terms (GO:0051234 and children; FDR < 0.05) in each of the six primary species. GO enrichment performed using g:Profiler. n_localization_families: count of families with ≥1 significant localization GO term.
Part A: Summary by Species
Species	Common Name	Neuronal Count	N Localization Families	Spearman ρ (vs neurons)	p-value
Caenorhabditis elegans	Worm	302	8	0.600	0.208 (ns)
Drosophila melanogaster	Fly	200000	22	0.600	0.208 (ns)
Danio rerio	Zebrafish	10000000	10	0.600	0.208 (ns)
Xenopus tropicalis	Frog	16000000	6	0.600	0.208 (ns)
Mus musculus	Mouse	71000000	37	0.600	0.208 (ns)
Homo sapiens	Human	86000000000	40	0.600	0.208 (ns)
Part B: Localization Family Details
Species	Common Name	Pfam ID	Family Name	N Genes	GO Terms (representative)
Caenorhabditis_elegans	Worm	PF00076	RRM_1	96	GO:0051236:establishment of RNA localization; GO:0006403:RNA localization
Caenorhabditis_elegans	Worm	PF00271	Helicase_C	70	GO:0051236:establishment of RNA localization; GO:0006403:RNA localization
Caenorhabditis_elegans	Worm	PF00270	DEAD	56	GO:0051236:establishment of RNA localization; GO:0006403:RNA localization
Caenorhabditis_elegans	Worm	PF00035	dsrm	9	GO:0006403:RNA localization; GO:0008298:intracellular mRNA localization
Caenorhabditis_elegans	Worm	PF13965	SID-1_RNA_chan	4	GO:0006403:RNA localization; GO:0051236:establishment of RNA localization
Caenorhabditis_elegans	Worm	PF02136	NTF2	3	GO:0051236:establishment of RNA localization; GO:0006403:RNA localization
Caenorhabditis_elegans	Worm	PF08389	Xpo1	3	GO:0051236:establishment of RNA localization; GO:0006403:RNA localization
Caenorhabditis_elegans	Worm	PF25128	HRDE1_NRDE3_N	3	GO:0051236:establishment of RNA localization; GO:0006403:RNA localization
Danio_rerio	Zebrafish	PF00076	RRM_1	200	GO:0051236:establishment of RNA localization; GO:0006403:RNA localization
Danio_rerio	Zebrafish	PF00270	DEAD	67	GO:0051236:establishment of RNA localization; GO:0006403:RNA localization
Danio_rerio	Zebrafish	PF00013	KH_1	28	GO:0051236:establishment of RNA localization; GO:0006403:RNA localization
Danio_rerio	Zebrafish	PF02136	NTF2	6	GO:0006403:RNA localization; GO:0051236:establishment of RNA localization
Danio_rerio	Zebrafish	PF00806	PUF	3	GO:0019094:pole plasm mRNA localization; GO:0060811:intracellular mRNA localizat
Danio_rerio	Zebrafish	PF05641	Agenet	3	GO:0051236:establishment of RNA localization; GO:0006403:RNA localization
Danio_rerio	Zebrafish	PF12235	FXMRP1_C_core	3	GO:0051236:establishment of RNA localization; GO:0006403:RNA localization
Danio_rerio	Zebrafish	PF16544	STAR_dimer	3	GO:0051236:establishment of RNA localization; GO:0006403:RNA localization
Danio_rerio	Zebrafish	PF17904	KH_9	3	GO:0051236:establishment of RNA localization; GO:0006403:RNA localization
Danio_rerio	Zebrafish	PF18336	Tudor_FRX1	3	GO:0051236:establishment of RNA localization; GO:0006403:RNA localization
Drosophila_melanogaster	Fly	PF00076	RRM_1	123	GO:0006403:RNA localization; GO:0051236:establishment of RNA localization; GO:00
Drosophila_melanogaster	Fly	PF00271	Helicase_C	67	GO:0006403:RNA localization; GO:0008298:intracellular mRNA localization; GO:0051
Drosophila_melanogaster	Fly	PF00270	DEAD	50	GO:0006403:RNA localization; GO:0008298:intracellular mRNA localization; GO:0051
Drosophila_melanogaster	Fly	PF00071	Ras	23	GO:0045451:pole plasm oskar mRNA localization; GO:0019094:pole plasm mRNA locali
Drosophila_melanogaster	Fly	PF00069	Pkinase	15	GO:0008298:intracellular mRNA localization; GO:0006403:RNA localization
Drosophila_melanogaster	Fly	PF01585	G-patch	15	GO:1904582:positive regulation of intracellular mRNA localization
Drosophila_melanogaster	Fly	PF00013	KH_1	14	GO:0051236:establishment of RNA localization
Drosophila_melanogaster	Fly	PF00567	TUDOR	14	GO:0008298:intracellular mRNA localization; GO:0006403:RNA localization
Drosophila_melanogaster	Fly	PF00035	dsrm	11	GO:0045450:bicoid mRNA localization; GO:0006403:RNA localization
Drosophila_melanogaster	Fly	PF00641	Zn_ribbon_RanBP	8	GO:0051236:establishment of RNA localization; GO:0006403:RNA localization
Drosophila_melanogaster	Fly	PF02854	MIF4G	8	GO:0051236:establishment of RNA localization; GO:0006403:RNA localization
Drosophila_melanogaster	Fly	PF02170	PAZ	7	GO:0006403:RNA localization; GO:0051236:establishment of RNA localization; GO:00
Drosophila_melanogaster	Fly	PF01728	FtsJ	6	GO:1904582:positive regulation of intracellular mRNA localization; GO:1904580:re
Drosophila_melanogaster	Fly	PF08389	Xpo1	6	GO:0051236:establishment of RNA localization; GO:0006403:RNA localization
Drosophila_melanogaster	Fly	PF01612	DNA_pol_A_exo1	5	GO:0045450:bicoid mRNA localization
Drosophila_melanogaster	Fly	PF02171	Piwi	5	GO:0006403:RNA localization; GO:0007317:regulation of pole plasm oskar mRNA loca
Drosophila_melanogaster	Fly	PF02136	NTF2	4	GO:0051236:establishment of RNA localization; GO:0006403:RNA localization
Drosophila_melanogaster	Fly	PF12872	OST-HTH	4	GO:0019094:pole plasm mRNA localization; GO:0060811:intracellular mRNA localizat
Drosophila_melanogaster	Fly	PF00004	AAA	3	GO:0007317:regulation of pole plasm oskar mRNA localization; GO:1904580:regulati
Drosophila_melanogaster	Fly	PF00225	Kinesin	3	GO:0051236:establishment of RNA localization
Drosophila_melanogaster	Fly	PF00636	Ribonuclease_3	3	GO:0051236:establishment of RNA localization; GO:0006403:RNA localization
Drosophila_melanogaster	Fly	PF23278	Piwi_N	3	GO:0007317:regulation of pole plasm oskar mRNA localization; GO:1904580:regulati
Homo_sapiens	Human	PF00076	RRM_1	204	GO:0051236:establishment of RNA localization; GO:0006403:RNA localization
Homo_sapiens	Human	PF00271	Helicase_C	103	GO:0006403:RNA localization; GO:0051236:establishment of RNA localization
Homo_sapiens	Human	PF00270	DEAD	71	GO:0006403:RNA localization; GO:0051236:establishment of RNA localization; GO:19
Homo_sapiens	Human	PF00642	zf-CCCH	34	GO:1904582:positive regulation of intracellular mRNA localization; GO:1904580:re
Homo_sapiens	Human	PF00013	KH_1	30	GO:0006403:RNA localization; GO:0051236:establishment of RNA localization; GO:00
Homo_sapiens	Human	PF12874	zf-met	30	GO:0010609:mRNA localization resulting in post-transcriptional regulation of gen
Homo_sapiens	Human	PF21010	HA2_C	18	GO:1904582:positive regulation of intracellular mRNA localization; GO:1904580:re
Homo_sapiens	Human	PF00035	dsrm	17	GO:0008298:intracellular mRNA localization; GO:0006403:RNA localization
Homo_sapiens	Human	PF07717	OB_NTP_bind	17	GO:1904582:positive regulation of intracellular mRNA localization; GO:1904580:re
Homo_sapiens	Human	PF00644	PARP	16	GO:0051236:establishment of RNA localization; GO:0006403:RNA localization
Homo_sapiens	Human	PF03810	IBN_N	16	GO:0051236:establishment of RNA localization; GO:0006403:RNA localization
Homo_sapiens	Human	PF04408	WHD_HA2	16	GO:1904582:positive regulation of intracellular mRNA localization; GO:1904580:re
Homo_sapiens	Human	PF00641	Zn_ribbon_RanBP	15	GO:0051236:establishment of RNA localization; GO:0006403:RNA localization
Homo_sapiens	Human	PF02854	MIF4G	10	GO:0051236:establishment of RNA localization; GO:0006403:RNA localization
Homo_sapiens	Human	PF13920	zf-C3HC4_3	10	GO:0010609:mRNA localization resulting in post-transcriptional regulation of gen
Homo_sapiens	Human	PF00118	Cpn60_TCP1	9	GO:0006403:RNA localization
Homo_sapiens	Human	PF00575	S1	9	GO:0051236:establishment of RNA localization; GO:0006403:RNA localization
Homo_sapiens	Human	PF00454	PI3_PI4_kinase	6	GO:0051236:establishment of RNA localization; GO:0006403:RNA localization
Homo_sapiens	Human	PF08389	Xpo1	6	GO:0051236:establishment of RNA localization; GO:0006403:RNA localization
Homo_sapiens	Human	PF02136	NTF2	5	GO:0051236:establishment of RNA localization; GO:0006403:RNA localization
Homo_sapiens	Human	PF09162	Tap-RNA_bind	5	GO:0051236:establishment of RNA localization; GO:0006403:RNA localization
Homo_sapiens	Human	PF22602	NXF_NTF2	5	GO:0051236:establishment of RNA localization; GO:0006403:RNA localization
Homo_sapiens	Human	PF24048	LRR_NXF1-5	5	GO:0051236:establishment of RNA localization; GO:0006403:RNA localization
Homo_sapiens	Human	PF00638	Ran_BP1	4	GO:0051236:establishment of RNA localization; GO:0006403:RNA localization
Homo_sapiens	Human	PF02259	FAT	4	GO:0051236:establishment of RNA localization
Homo_sapiens	Human	PF02260	FATC	4	GO:0051236:establishment of RNA localization; GO:0006403:RNA localization
Homo_sapiens	Human	PF11627	HnRNPA1_LC	4	GO:0051236:establishment of RNA localization; GO:0006403:RNA localization
Homo_sapiens	Human	PF13638	PIN_4	4	GO:0051236:establishment of RNA localization; GO:0006403:RNA localization
Homo_sapiens	Human	PF14709	DND1_DSRM	4	GO:0010609:mRNA localization resulting in post-transcriptional regulation of gen
Homo_sapiens	Human	PF22675	KH-I_KHDC4-BBP	4	GO:0051236:establishment of RNA localization; GO:0006403:RNA localization; GO:00
Homo_sapiens	Human	PF26026	RNA_hel_CTD	4	GO:1904582:positive regulation of intracellular mRNA localization; GO:1904580:re
Homo_sapiens	Human	PF01472	PUA	3	GO:0006403:RNA localization
Homo_sapiens	Human	PF03943	TAP_C	3	GO:0051236:establishment of RNA localization; GO:0006403:RNA localization
Homo_sapiens	Human	PF05641	Agenet	3	GO:0051236:establishment of RNA localization; GO:0006403:RNA localization
Homo_sapiens	Human	PF10373	EST1_DNA_bind	3	GO:0051236:establishment of RNA localization; GO:0006403:RNA localization
Homo_sapiens	Human	PF10374	EST1	3	GO:0051236:establishment of RNA localization; GO:0006403:RNA localization
Homo_sapiens	Human	PF12235	FXMRP1_C_core	3	GO:0051236:establishment of RNA localization; GO:0006403:RNA localization
Homo_sapiens	Human	PF12348	CLASP_N	3	GO:0051236:establishment of RNA localization; GO:0006403:RNA localization
Homo_sapiens	Human	PF17904	KH_9	3	GO:0051236:establishment of RNA localization; GO:0006403:RNA localization
Homo_sapiens	Human	PF18336	Tudor_FRX1	3	GO:0051236:establishment of RNA localization; GO:0006403:RNA localization
Mus_musculus	Mouse	PF00076	RRM_1	215	GO:0006403:RNA localization; GO:0051236:establishment of RNA localization; GO:00
Mus_musculus	Mouse	PF00271	Helicase_C	102	GO:0006403:RNA localization; GO:0051236:establishment of RNA localization; GO:19
Mus_musculus	Mouse	PF00270	DEAD	71	GO:0006403:RNA localization; GO:0051236:establishment of RNA localization; GO:19
Mus_musculus	Mouse	PF00642	zf-CCCH	32	GO:1904582:positive regulation of intracellular mRNA localization; GO:1904580:re
Mus_musculus	Mouse	PF00013	KH_1	31	GO:0006403:RNA localization; GO:0051236:establishment of RNA localization
Mus_musculus	Mouse	PF12874	zf-met	24	GO:0010609:mRNA localization resulting in post-transcriptional regulation of gen
Mus_musculus	Mouse	PF02037	SAP	18	GO:0006403:RNA localization
Mus_musculus	Mouse	PF21010	HA2_C	18	GO:1904582:positive regulation of intracellular mRNA localization; GO:1904580:re
Mus_musculus	Mouse	PF07717	OB_NTP_bind	17	GO:1904582:positive regulation of intracellular mRNA localization; GO:1904580:re
Mus_musculus	Mouse	PF00035	dsrm	16	GO:0008298:intracellular mRNA localization; GO:0006403:RNA localization
Mus_musculus	Mouse	PF03810	IBN_N	16	GO:0051236:establishment of RNA localization; GO:0006403:RNA localization
Mus_musculus	Mouse	PF04408	WHD_HA2	16	GO:1904582:positive regulation of intracellular mRNA localization; GO:1904580:re
Mus_musculus	Mouse	PF00644	PARP	15	GO:0051236:establishment of RNA localization; GO:0006403:RNA localization
Mus_musculus	Mouse	PF00641	Zn_ribbon_RanBP	14	GO:0051236:establishment of RNA localization; GO:0006403:RNA localization
Mus_musculus	Mouse	PF00240	ubiquitin	12	GO:0045047:protein targeting to ER
Mus_musculus	Mouse	PF00575	S1	8	GO:0051236:establishment of RNA localization; GO:0006403:RNA localization
Mus_musculus	Mouse	PF00012	HSP70	6	GO:0045047:protein targeting to ER
Mus_musculus	Mouse	PF00118	Cpn60_TCP1	6	GO:0006403:RNA localization
Mus_musculus	Mouse	PF00225	Kinesin	6	GO:0008298:intracellular mRNA localization
Mus_musculus	Mouse	PF02136	NTF2	6	GO:0051236:establishment of RNA localization; GO:0006403:RNA localization
Mus_musculus	Mouse	PF08389	Xpo1	6	GO:0051236:establishment of RNA localization; GO:0006403:RNA localization
Mus_musculus	Mouse	PF13865	FoP_duplication	5	GO:0051236:establishment of RNA localization; GO:0006403:RNA localization
Mus_musculus	Mouse	PF02881	SRP54_N	4	GO:0045047:protein targeting to ER
Mus_musculus	Mouse	PF03943	TAP_C	4	GO:0051236:establishment of RNA localization; GO:0006403:RNA localization
Mus_musculus	Mouse	PF09162	Tap-RNA_bind	4	GO:0051236:establishment of RNA localization; GO:0006403:RNA localization
Mus_musculus	Mouse	PF14709	DND1_DSRM	4	GO:0010609:mRNA localization resulting in post-transcriptional regulation of gen
Mus_musculus	Mouse	PF22602	NXF_NTF2	4	GO:0051236:establishment of RNA localization; GO:0006403:RNA localization
Mus_musculus	Mouse	PF24048	LRR_NXF1-5	4	GO:0051236:establishment of RNA localization; GO:0006403:RNA localization
Mus_musculus	Mouse	PF26026	RNA_hel_CTD	4	GO:1904580:regulation of intracellular mRNA localization; GO:1904582:positive re
Mus_musculus	Mouse	PF00570	HRDC	3	GO:0006403:RNA localization
Mus_musculus	Mouse	PF00638	Ran_BP1	3	GO:0006403:RNA localization; GO:0051236:establishment of RNA localization
Mus_musculus	Mouse	PF01472	PUA	3	GO:0006403:RNA localization
Mus_musculus	Mouse	PF01509	TruB_N	3	GO:0006403:RNA localization
Mus_musculus	Mouse	PF05641	Agenet	3	GO:0051236:establishment of RNA localization; GO:0006403:RNA localization
Mus_musculus	Mouse	PF12235	FXMRP1_C_core	3	GO:0051236:establishment of RNA localization; GO:0006403:RNA localization
Mus_musculus	Mouse	PF17904	KH_9	3	GO:0051236:establishment of RNA localization; GO:0006403:RNA localization
Mus_musculus	Mouse	PF18336	Tudor_FRX1	3	GO:0051236:establishment of RNA localization; GO:0006403:RNA localization
Xenopus_tropicalis	Frog	PF00013	KH_1	23	GO:0051236:establishment of RNA localization; GO:0006403:RNA localization
Xenopus_tropicalis	Frog	PF02854	MIF4G	10	GO:0051236:establishment of RNA localization; GO:0006403:RNA localization
Xenopus_tropicalis	Frog	PF08389	Xpo1	6	GO:0051236:establishment of RNA localization; GO:0006403:RNA localization
Xenopus_tropicalis	Frog	PF01652	IF4E	5	GO:0006403:RNA localization; GO:0051236:establishment of RNA localization
Xenopus_tropicalis	Frog	PF02136	NTF2	4	GO:0006403:RNA localization; GO:0051236:establishment of RNA localization
Xenopus_tropicalis	Frog	PF15440	THRAP3_BCLAF1	3	GO:0051236:establishment of RNA localization; GO:0006403:RNA localization
