# Supplementary material for: RNA-binding protein family diversification correlates with neural complexity across metazoan evolution
Source: iScience. 2026 Apr 17;29(5):115766. doi: 10.1016/j.isci.2026.115766 (PMC13157009; doi:10.1016/j.isci.2026.115766)
Supplement: Table S12. LLPS propensity analysis, related to Figure 4 [file mmc13.xlsx]

## Sheet: S12_LLPS
Table S12: LLPS Propensity Analysis — Multi-Predictor Summary
LLPS propensity of RBPs across six species assessed by multiple prediction methods. Part A: LLPhyScore (Cai et al., 2022). Part B: PhaSePred (Wang et al., 2022) — five species (X. tropicalis excluded).
Part A: LLPhyScore Analysis (6 species)
Species	N RBPs	Top 10% High-LLPS	% High-LLPS (10%)	Top 20% High-LLPS	% High-LLPS (20%)	Mean Percentile
C. elegans	1442	160	11.1	323	22.4	55.3
D. melanogaster	1633	193	11.8	322	19.7	54.4
D. rerio	2349	359	15.3	649	27.6	59.8
X. tropicalis	1758	257	14.6	452	25.7	53.7
M. musculus	2995	524	17.5	890	29.7	61
H. sapiens	2961	506	17.1	879	29.7	62.3
Spearman correlations (vs log₁₀ neurons): Top 10% rho = 0.886 (p = 0.019, sig); Top 20% rho = 0.870 (p = 0.024, sig); Mean percentile rho = 0.600 (ns). Mean LLPS propensity is conserved; high-LLPS fraction (top 10%) increases with neural complexity. Neuron counts corrected: fly = 200,000; frog = 16,000,000.
Part B: PhaSePred Multi-Predictor Analysis (5 species)
Species	N RBPs covered	Coverage (%)	Predictor	% High-LLPS	Spearman rho (vs neurons)	p-value
C. elegans	765	53%	catGRANULE	66.7%	0.700	0.188 (ns)
D. melanogaster	680	42%	catGRANULE	61.5%
D. rerio	366	16%	catGRANULE	65.6%
M. musculus	2657	89%	catGRANULE	68.9%
H. sapiens	2903	98%	catGRANULE	72.5%
C. elegans	765	53%	PScore	45.0%	0.900	0.037 (nominal)
D. melanogaster	680	42%	PScore	43.9%
D. rerio	366	16%	PScore	51.3%
M. musculus	2657	89%	PScore	52.3%
H. sapiens	2903	98%	PScore	54.3%
C. elegans	765	53%	PLAAC	8.4%	0.400	0.505 (ns)
D. melanogaster	680	42%	PLAAC	19.3%
D. rerio	366	16%	PLAAC	11.2%
M. musculus	2657	89%	PLAAC	13.2%
H. sapiens	2903	98%	PLAAC	13.7%
Note: PScore coverage bias caution (zebrafish 19% vs human 99%). All predictors reflect restriction to SwissProt-reviewed proteins.
