# Supplementary material for: RNA-binding protein family diversification correlates with neural complexity across metazoan evolution
Source: iScience. 2026 Apr 17;29(5):115766. doi: 10.1016/j.isci.2026.115766 (PMC13157009; doi:10.1016/j.isci.2026.115766)
Supplement: Table S13. Intrinsically disordered region (IDR) analysis, related to Figure 5 [file mmc14.xlsx]

## Sheet: S13_IDR
Table S13: Intrinsically Disordered Region (IDR) Analysis
MobiDB API predictions for 12,222 RBP sequences across 6 species (neurons values from published sources).
Table S13a: IDR Properties by Species
Species	N RBPs	Neurons	Mean IDR%	Mean Longest IDR (aa)	Mean Disordered Residues (aa)	High-IDR RBPs (>30%) %
C. elegans	1403	302	15.3	45.9	71.1	13.9
D. melanogaster	1607	200000	17.7	59.2	107.2	17.5
D. rerio	1844	10000000	19.1	65.8	111.2	19.6
X. tropicalis	1519	16000000	18.1	63.2	109.6	17.1
M. musculus	2923	71000000	20	71.4	128.8	21.9
H. sapiens	2926	86000000000	19.7	78.5	142	21.9
Table S13b: IDR Metrics vs. Neuron Count (Spearman, log10-transformed)
IDR Metric	Spearman's ρ	p-value	Significant (α=0.05)
Mean IDR content (%)	0.886	0.0188	Yes
Mean longest IDR (aa)	0.943	0.0048	Yes
Mean disordered residues (aa)	0.943	0.0048	Yes
High-IDR RBPs (>30%)	0.812	0.0499	Yes
