# Supplementary material for: RNA-binding protein family diversification correlates with neural complexity across metazoan evolution
Source: iScience. 2026 Apr 17;29(5):115766. doi: 10.1016/j.isci.2026.115766 (PMC13157009; doi:10.1016/j.isci.2026.115766)
Supplement: Table S14. Non-canonical RBP analysis, related to Figure 5 [file mmc15.xlsx]

## Sheet: S14_NonCanonical_RBPs
Table S14: Non-canonical RBP Analysis (RBPWorld, Li et al., 2024)
Data source: RBPWorld (Li et al., 2024). 5 species (X. tropicalis excluded: not available in RBPWorld).
Note: "Canonical" in RBPWorld = experimentally confirmed RBPs with recognizable RNA-binding domains.
This definition differs from the Pfam domain family classification used in the primary EuRBPDB analysis.
See Limitations in Discussion for details.
Table S9a: RBP Counts by Type (RBPWorld)
Species	Neurons	Total RBPs	Canonical (RBPWorld def.)	Non-canonical	Non-canonical %
C. elegans	302	1318	1169	149	11.3
D. melanogaster	200000	1423	1292	131	9.2
D. rerio	10000000	2885	2724	161	5.6
M. musculus	71000000	2614	2035	579	22.1
H. sapiens	86000000000	3303	1998	1305	39.5
Table S9b: Correlation with Neuron Count (Spearman, log10 neurons)
Comparison	n	Spearman ρ	p-value	Significant
Canonical RBPs only (RBPWorld definition)	5	0.6	0.285	No (ns)
Non-canonical RBPs only	5	0.9	0.037	Yes ★
All RBPs (canonical + non-canonical)	5	0.9	0.037	Yes ★
Interpretation:
Non-canonical RBPs show a significant positive correlation with neural complexity (ρ=0.900, p=0.037),
consistent with the primary finding using EuRBPDB canonical family diversity (ρ=0.886, p=0.019).
The canonical-only correlation (ρ=0.600, ns) reflects RBPWorld's count-based metric, which differs
from the Pfam family diversity metric used in the primary analysis. These are complementary analyses
using different classification frameworks; both support the overall conclusion.
