# Supplementary material for: RNA-binding protein family diversification correlates with neural complexity across metazoan evolution
Source: iScience. 2026 Apr 17;29(5):115766. doi: 10.1016/j.isci.2026.115766 (PMC13157009; doi:10.1016/j.isci.2026.115766)
Supplement: Table S15. RBP-transcription factor gene overlap, related to Figure 5 [file mmc16.xlsx]

## Sheet: S15_RBP_TF_Overlap
Table S15: RBP–Transcription Factor Gene Overlap
RBP source: EuRBPDB (Li et al., 2020) via Pfam-unified classification. TF source: AnimalTFDB 4.0. Overlap = genes present in both databases.
Species	Neurons	RBP Genes	TF Genes	Overlap Genes	% of RBPs	% of TFs
C. elegans	302	1408	590	36	2.6	6.1
D. melanogaster	200000	1611	651	83	5.2	12.7
D. rerio	10000000	1975	2210	232	11.7	10.5
X. tropicalis	16000000	1464	1183	115	7.9	9.7
M. musculus	71000000	2966	1611	245	8.3	15.2
H. sapiens	86000000000	2958	1637	195	6.6	11.9
Zebrafish overlap (11.7%) elevated due to zf-C2H2 zinc finger multi-annotation; excluding zf-C2H2 domain reduces to ~4.5%.
Conclusion: RBP and TF gene sets are largely independent (2.6–8.3% overlap, excluding zebrafish). Note: X. tropicalis frog overlap (7.9%) is within normal range.
